# Supplementary material for: Protective effect of propofol compared with sevoflurane on liver function after hepatectomy with Pringle maneuver: A randomized clinical trial
Source: PLoS One. 2023 Aug 24;18(8):e0290327. doi: 10.1371/journal.pone.0290327 (PMC10449203; doi:10.1371/journal.pone.0290327)
Supplement: S1 Table — This table contains the data set for the power calculation. (XLSX) [file pone.0290327.s002.xlsx]

## Sheet: Sheet1
Anesthetics	peak AST	peak ALT
Sevoflurane	296	277
Sevoflurane	1013	510
Sevoflurane	346	366
Sevoflurane	326	385
Sevoflurane	340	423
Sevoflurane	612	590
Sevoflurane	126	151
Sevoflurane	574	555
Sevoflurane	925	1015
Sevoflurane	116	101
Sevoflurane	328	237
Sevoflurane	834	523
Sevoflurane	1370	1266
Sevoflurane	283	186
Sevoflurane	946	1229
Sevoflurane	242	270
Sevoflurane	1163	1139
Sevoflurane	788	960
Sevoflurane	578	414
Sevoflurane	472	502
Sevoflurane	212	173
Sevoflurane	1678	1617
Sevoflurane	599	630
Sevoflurane	142	144
Sevoflurane	358	381
Sevoflurane	272	289
Sevoflurane	387	486
Sevoflurane	625	770
Sevoflurane	1121	1182
Sevoflurane	264	333
Sevoflurane	874	1014
Sevoflurane	1200	1040
Sevoflurane	277	165
Sevoflurane	693	772
Sevoflurane	128	148
Sevoflurane	221	110
Sevoflurane	1818	1638
Sevoflurane	1272	1401
Sevoflurane	1296	1210
Sevoflurane	1453	1470
Sevoflurane	1059	945
Sevoflurane	470	405
Sevoflurane	210	187
Propofol	284	244
Propofol	382	379
Propofol	154	140
Propofol	584	809
Propofol	209	232
Propofol	445	291
Propofol	656	667
Propofol	206	249
Propofol	240	240
