# Supplementary material for: Protective effect of propofol compared with sevoflurane on liver function after hepatectomy with Pringle maneuver: A randomized clinical trial
Source: PLoS One. 2023 Aug 24;18(8):e0290327. doi: 10.1371/journal.pone.0290327 (PMC10449203; doi:10.1371/journal.pone.0290327)
Supplement: S5 Table — This table contains the data set underlying the results described in the manuscript. (CSV) [file pone.0290327.s006.csv]

No	gender	Age	Primary lesion	ASA-PS	Charlson Index	LC	Fatty liver	PreCTx	AST-0	ALT-�O	T.Bil-0	Anesthetics	Epi	Laparo	TIT	Ope time	Anes Time	Intraoperative bleeding	intraoperative I/O(ml/kg/h)	Liver weight	pAST	pALT	pBil	SAE	Protocol violation
1	male	72	Other	3	8	None	None	-	28	19	0.8	T	+	-	47	162	218	188	10.4	46.5	259	185	0.9	-	-
2	male	79	Other	2	6	None	None	-	23	15	1.3	S	+	-	39	208	260	1105	8.9	67.4	434	598	1.5	-	-
3	male	53	Other	2	7	None	+	-	53	80	0.5	S	+	-	49	219	271	888	16	123	997	1035	1.5	-	-
4	female	71	Other	2	8	None	None	-	19	16	0.5	T	+	-	51	164	225	474	6.2	275	73	59	0.8	-	-
5	female	50	Other	3	7	None	None	-	53	37	0.7	S	+	-	0	318	367	1146	12.7	216	629	345	1.5	-	+
6	male	60	Colon cancer	2	7	None	None	-	17	14	0.8	T	+	-	31	238	286	638	5.7	166	145	191	1.6	-	-
7	male	71	Other	2	7	None	None	-	23	15	0.4	S	+	-	48	160	204	99	3.9	71	359	290	0.6	-	-
8	male	89	Colon cancer	2	6	None	None	-	26	19	1	S	+	-	49	202	257	641	6.8	150	492	370	1.1	-	-
9	male	63	Colon cancer	2	6	None	None	+	23	12	1	T	+	-	0	194	256	301	8.7	60	353	280	2.1	-	+
10	male	67	Colon cancer	2	7	None	None	-	26	27	1	T	+	-	48	201	268	139	4.2	105	709	595	1.9	-	-
11	male	78	Other	2	6	None	None	-	17	16	0.8	S	+	-	34	145	202	195	7.2	65	290	312	0.9	-	-
12	male	48	Colon cancer	2	6	None	None	-	20	17	0.9	T	+	-	96	334	399	1152	5.9	218	510	431	1.1	-	-
13	male	71	Colon cancer	2	7	None	None	-	61	77	0.9	S	+	-	38	225	281	1015	4.9	62	490	399	1	-	-
14	female	77	Colon cancer	3	8	None	None	-	21	20	0.8	S	+	-	76	206	262	595	5.9	203	315	290	1	-	-
15	female	71	Colon cancer	2	6	None	None	+	20	13	0.6	T	+	-	77	255	319	1514	7.7	422	504	521	1.1	-	-
16	male	76	Colon cancer	2	7	None	None	-	27	24	0.5	T	+	-	32	229	280	245	8.3	140	149	152	0.8	-	-
17	male	46	Colon cancer	2	6	None	None	-	18	27	2.1	S	+	-	93	308	387	338	4.6	86	208	298	2.5	-	-
18	male	61	Colon cancer	2	6	None	None	-	16	12	1.2	S	+	-	17	298	349	153	5.1	24	276	332	1.8	-	-
19	male	73	Colon cancer	2	6	None	None	-	30	47	0.7	T	+	-	52	296	396	432	6.4	568	146	139	1.1	-	-
20	male	48	Colon cancer	2	6	None	+	+	24	19	0.5	S	+	-	52	344	400	768	7.6	84	272	231	0.6	-	-
21	female	53	Colon cancer	3	6	None	None	+	20	13	1	S	+	-	99	335	397	1552	11	18	405	361	1.4	-	-
22	female	57	Colon cancer	2	6	None	None	-	24	18	0.7	T	+	-	49	219	286	313	5.8	165	453	298	0.7	-	-
23	male	61	Colon cancer	2	7	None	None	-	11	19	0.7	T	+	-	86	243	312	245	6.8	120	155	140	0.8	-	-
24	male	74	Colon cancer	2	8	None	None	-	20	11	0.7	S	-	-	108	433	500	711	7.8	174	880	493	0.7	-	+
25	male	73	Other	2	7	None	None	+	23	13	0.5	S	+	-	53	352	404	419	7	308	293	217	0.9	-	-
26	male	51	Colon cancer	2	6	None	None	-	14	14	0.7	T	+	-	78	215	272	280	7.3	104	216	310	0.9	-	-
27	female	77	Colon cancer	2	6	None	None	-	22	14	0.9	S	+	-	39	169	216	59	11.3	23	151	118	1.1	-	-
28	male	73	Colon cancer	2	7	None	None	+	16	15	1.2	T	+	-	29	320	398	1278	5.9	55	393	384	1.6	-	-
29	male	70	Other	2	7	None	None	+	30	17	0.6	S	+	-	87	345	403	239	-0.6	60	1684	855	1.3	+	-
30	male	70	Colon cancer	2	7	None	None	+	59	50	1.1	T	+	-	77	239	314	320	6.4	110	538	466	1.1	-	-
31	female	58	Colon cancer	2	6	None	None	+	37	27	0.8	S	+	-	113	456	537	2833	2.9	255	844	494	1.9	-	-
32	female	44	Colon cancer	2	6	None	None	-	27	36	0.6	T	+	-	36	167	225	161	6.9	326	198	159	0.7	-	-
33	male	82	Other	3	9	None	None	-	24	18	0.7	T	+	-	12	185	262	796	3.9	21	297	236	1.2	+	-
34	male	65	Colon cancer	2	8	None	None	+	30	20	0.7	S	+	-	19	242	287	241	10.2	28	154	175	1.5	-	-
35	male	74	Colon cancer	2	6	None	None	-	19	14	0.8	S	+	-	72	260	333	596	8.6	102	596	555	1.1	-	-
36	female	51	Other	2	7	None	None	-	82	45	0.4	T	+	-	36	283	355	672	12.5	40	339	165	1.3	-	-
37	male	66	Colon cancer	2	6	None	None	+	22	21	0.7	T	+	-	89	260	320	550	6.5	158	184	160	1.4	-	-
38	female	67	Colon cancer	3	7	None	None	-	25	22	0.6	T	+	-	45	164	219	350	9.6	69	280	257	1	-	-
39	male	83	Colon cancer	3	7	None	None	-	20	11	0.6	S	+	-	30	124	177	31	10.8	146	43	28	0.7	-	-
40	female	78	Colon cancer	2	6	None	None	-	21	15	1.2	S	+	-	58	234	295	265	6.7	97	296	241	1.2	-	-
41	female	66	Other	2	6	None	None	+	19	13	0.7	T	+	-	91	271	318	345	6.6	157	240	278	1	-	-
42	male	69	Colon cancer	2	6	None	None	+	19	9	1	T	+	-	54	246	308	595	5.8	370	263	185	1.5	-	-
43	male	50	Colon cancer	2	6	None	+	-	19	20	1.4	T	+	-	82	243	299	187	3.7	148	289	339	2	-	-
44	male	51	Colon cancer	2	6	None	+	+	50	75	0.6	S	+	+	112	261	341	540	6.6	192	737	697	0.9	+	-
45	female	59	Colon cancer	2	6	None	None	+	24	14	0.7	S	+	-	67	430	496	1157	4.1	42	404	395	0.8	-	-
46	female	50	Other	2	6	None	None	-	13	9	0.4	T	+	+	65	238	295	12	3.9	56	122	145	0.5	-	-
47	female	44	Colon cancer	2	6	None	None	-	17	11	1.5	S	+	-	31	249	311	237	6.5	33	147	136	1.7	+	-
48	male	66	Colon cancer	2	7	None	None	-	22	26	0.6	S	+	+	94	374	439	47	6.1	73	560	598	1	-	-
49	male	73	Colon cancer	2	6	None	None	-	30	29	0.5	T	+	+	64	236	333	100	10.7	83	395	394	1.2	-	-
50	male	71	Colon cancer	2	7	None	+	-	31	39	0.7	T	+	+	103	312	402	490	5.4	113	169	220	1.5	-	-
51	male	72	Colon cancer	2	6	None	None	-	18	19	0.9	S	+	+	95	362	445	61	6.5	426	396	372	2.7	-	-
52	male	75	Colon cancer	2	7	None	None	-	33	20	0.6	S	+	+	157	385	466	412	5.2	113	709	479	0.7	-	-
53	male	77	Colon cancer	2	6	None	None	-	31	21	0.9	T	+	+	73	243	320	26	3.9	104	138	114	1	-	-
54	male	74	Colon cancer	2	6	None	None	-	37	64	0.7	T	+	-	64	267	364	611	7.1	165	266	251	0.9	+	-
55	male	59	Colon cancer	2	6	None	None	-	27	20	0.8	T	+	+	104	222	295	86	6.9	85	384	345	0.9	-	-
56	female	62	Colon cancer	2	6	None	+	-	27	40	0.5	S	+	+	188	488	568	669	5	161	1227	1106	1.1	-	-
